# Supplementary material for: Microbial-Mediated Differential Regulation of Yttrium Behavior in the Rhizosphere: Blocking Uptake in Lactuca sativa L. While Enhancing Bioavailability in Solanum nigrum L
Source: Microorganisms. 2026 Apr 24;14(5):962. doi: 10.3390/microorganisms14050962 (PMC13209652; doi:10.3390/microorganisms14050962)
Supplement: Supplementary file 1 [file microorganisms-14-00962-s001.zip]

Archive with 3 entries (3 files):
- Supplemental Figure S1.jpg
- Supplemental Figure S2.jpg
- Supplemental Table S1.pdf
